# Supplementary material for: Random forests on Hadoop for genome-wide association studies of multivariate neuroimaging phenotypes
Source: BMC Bioinformatics. 2013 Oct 22;14(Suppl 16):S6. doi: 10.1186/1471-2105-14-S16-S6 (PMC3853073; doi:10.1186/1471-2105-14-S16-S6)
Supplement: Additional file 1 — GO terms mapped by 47 AD linked genes. The file contain three columns, the first column is the id of GO terms, the second column is the name of GO terms and the third column is the p-value of hypergeometric test. [file 1471-2105-14-S16-S6-S1.txt]

GO:0030301 cholesterol transport 0.00722023262754945
GO:0014070 response to organic cyclic compound 0.0222587659238578
GO:0045787 positive regulation of cell cycle 0.0276596480820071
GO:0050905 neuromuscular process 0.00876777732583844
GO:0071363 cellular response to growth factor stimulus 0.0075942761145053
GO:0007411 axon guidance 0.020347144470346
GO:0008306 associative learning 0.0051599805088763
GO:0002576 platelet degranulation 0.0276596480820071
GO:0007631 feeding behavior 0.0213484846874706
GO:0043112 receptor metabolic process 1.04424455366619e-05
GO:0033993 response to lipid 0.0127368615993949
GO:0000187 activation of MAPK activity 0.0470051349958553
GO:0006916 anti-apoptosis 0.000554085476851067
GO:0030516 regulation of axon extension 0.00548114595314294
GO:0001818 negative regulation of cytokine production 0.0368331847486364
GO:0006094 gluconeogenesis 0.00876777732583844
GO:0007268 synaptic transmission 0.0237087652172355
GO:0031331 positive regulation of cellular catabolic process 0.00117762315998063
GO:0045833 negative regulation of lipid metabolic process 0.00797692111074207
GO:0045862 positive regulation of proteolysis 0.0117980469387392
GO:0043279 response to alkaloid 0.00117762315998063
GO:0051705 behavioral interaction between organisms 0.000181916122743279
GO:0007613 memory 0.000374720802457726
GO:0010212 response to ionizing radiation 0.0269983249964561
GO:0032663 regulation of interleukin-2 production 0.00615031207698573
GO:0006958 complement activation, classical pathway 0.01089130417936
GO:0032768 regulation of monooxygenase activity 0.00722023262754945
GO:0043407 negative regulation of MAP kinase activity 0.0132181540468593
GO:0006915 apoptosis 0.0153588757139748
GO:0032368 regulation of lipid transport 0.00959232755006075
GO:0032649 regulation of interferon-gamma production 0.0113406380630618
GO:0007409 axonogenesis 0.00153859960828542
GO:0006898 receptor-mediated endocytosis 6.58000620761402e-05
GO:0048167 regulation of synaptic plasticity 0.0122634737200392
GO:0008344 adult locomotory behavior 0.00836810796758222
GO:0045471 response to ethanol 0.0331811356853291
GO:0045766 positive regulation of angiogenesis 0.0122634737200392
GO:0045834 positive regulation of lipid metabolic process 0.0168038383357404
GO:0045732 positive regulation of protein catabolic process 0.0142042279074536
