# Supplementary material for: Random forests on Hadoop for genome-wide association studies of multivariate neuroimaging phenotypes
Source: BMC Bioinformatics. 2013 Oct 22;14(Suppl 16):S6. doi: 10.1186/1471-2105-14-S16-S6 (PMC3853073; doi:10.1186/1471-2105-14-S16-S6)
Supplement: Additional file 2 — GO terms mapped by 12 top-ranked genes ranked PaRFR. The file contain three columns, the first column is the id of GO terms, the second column is the name of GO terms and the third column is the p-value of hypergeometric test. [file 1471-2105-14-S16-S6-S2.txt]

GO:0007286 spermatid development 0.038515021272801
GO:0034332 adherens junction organization 0.0332243231455153
GO:0048259 regulation of receptor-mediated endocytosis 0.00035147189637502
GO:0009161 ribonucleoside monophosphate metabolic process 0.0270178827007809
GO:0006821 chloride transport 0.0393942014601439
GO:0050819 negative regulation of coagulation 0.0270178827007809
GO:0030301 cholesterol transport 0.000529455637464506
GO:0050810 regulation of steroid biosynthetic process 0.0279067630609277
GO:0045833 negative regulation of lipid metabolic process 0.00058684335812568
GO:0045862 positive regulation of proteolysis 0.0437789818820076
GO:0001649 osteoblast differentiation 0.032339931913434
GO:0050994 regulation of lipid catabolic process 0.0279067630609277
GO:0030193 regulation of blood coagulation 0.0358730221640582
GO:0006626 protein targeting to mitochondrion 0.0279067630609277
GO:0007275 multicellular organismal development 0.0473238804365501
GO:0031330 negative regulation of cellular catabolic process 0.0287948937855189
GO:0071363 cellular response to growth factor stimulus 0.0349908676939099
GO:0042632 cholesterol homeostasis 0.0437789818820076
GO:0010594 regulation of endothelial cell migration 0.0420272915211114
GO:0006213 pyrimidine nucleoside metabolic process 0.0393942014601439
GO:0032768 regulation of monooxygenase activity 0.0341079682133005
GO:0043407 negative regulation of MAP kinase activity 0.0464009743611748
GO:0050880 regulation of blood vessel size 0.0341079682133005
GO:0050728 negative regulation of inflammatory response 0.0367544322000545
GO:0006144 purine base metabolic process 0.0332243231455153
GO:0007588 excretion 0.0376350983778026
GO:0002708 positive regulation of lymphocyte mediated immunity 0.0341079682133005
GO:0043112 receptor metabolic process 0.0367544322000545
GO:0031341 regulation of cell killing 0.0279067630609277
GO:0032368 regulation of lipid transport 0.000710273217057629
GO:0072528 pyrimidine-containing compound biosynthetic process 0.0314547939395299
GO:0009124 nucleoside monophosphate biosynthetic process 0.0472734959921788
GO:0002824 positive regulation of adaptive immune response based on somatic recombination of immune receptors built from immunoglobulin superfamily domains0.0314547939395299
GO:0042157 lipoprotein metabolic process 0.000557787950142753
GO:0007399 nervous system development 0.0457233302012462
GO:0006206 pyrimidine base metabolic process 0.0279067630609277
GO:0072529 pyrimidine-containing compound catabolic process 0.0270178827007809
GO:0007409 axonogenesis 2.86656969390037e-05
GO:0006898 receptor-mediated endocytosis 0.00154492928840188
GO:0048167 regulation of synaptic plasticity 0.0446537178777527
GO:0015914 phospholipid transport 0.000374710598601082
GO:0006220 pyrimidine nucleotide metabolic process 0.0341079682133005
GO:0030516 regulation of axon extension 0.0296822754541152
GO:0007266 Rho protein signal transduction 0.0367544322000545
GO:0030804 positive regulation of cyclic nucleotide biosynthetic process 0.0279067630609277
GO:0045834 positive regulation of lipid metabolic process 0.00127477893105527
GO:0045732 positive regulation of protein catabolic process 0.0481452806442589
